# Supplementary material for: Catalyst-free hydrophosphination of alkenes in presence of 2-methyltetrahydrofuran: a green and easy access to a wide range of tertiary phosphines
Source: RSC Adv. 2019 Aug 30;9(47):27250–6. doi: 10.1039/c9ra04896k (PMC9070578; doi:10.1039/c9ra04896k)
Supplement: RA-009-C9RA04896K-s002 [file RA-009-C9RA04896K-s002.cif]

# Electronic Supplementary Material (ESI) for RSC Advances.
# This journal is © The Royal Society of Chemistry 2019

####################################################################### 
# 
# This file contains crystal structure data downloaded from the 
# Cambridge Structural Database (CSD) hosted by the Cambridge 
# Crystallographic Data Centre (CCDC).
# 
# Full information about CCDC data access policies and citation 
# guidelines are available at http://www.ccdc.cam.ac.uk/access/V1 
# 
# Audit and citation data items may have been added by the CCDC. 
# Please retain this information to preserve the provenance of 
# this file and to allow appropriate attribution of the data. 
# 
#######################################################################

data_shelx
_audit_block_doi                 10.5517/ccdc.csd.cc229sck
_database_code_depnum_ccdc_archive 'CCDC 1916028'
loop_
_audit_author_name
_audit_author_address
'Brelot Lydia'
;University of Strasbourg
France
;
_audit_update_record             
;
2019-05-14 deposited with the CCDC.	2019-08-19 downloaded from the CCDC.
;

_audit_creation_method           SHELXL-2014/7
_shelx_SHELXL_version_number     2014/7
_chemical_name_systematic        ?
_chemical_name_common            ?
_chemical_melting_point          ?
_chemical_formula_moiety         ?
_chemical_formula_sum            'C48 H48 N3 O3 P3'
_chemical_formula_weight         807.80

loop_
_atom_type_symbol
_atom_type_description
_atom_type_scat_dispersion_real
_atom_type_scat_dispersion_imag
_atom_type_scat_source
C C 0.0181 0.0091 'International Tables Vol C Tables 4.2.6.8 and 6.1.1.4'
H H 0.0000 0.0000 'International Tables Vol C Tables 4.2.6.8 and 6.1.1.4'
N N 0.0311 0.0180 'International Tables Vol C Tables 4.2.6.8 and 6.1.1.4'
O O 0.0492 0.0322 'International Tables Vol C Tables 4.2.6.8 and 6.1.1.4'
P P 0.2955 0.4335 'International Tables Vol C Tables 4.2.6.8 and 6.1.1.4'

_space_group_crystal_system      monoclinic
_space_group_IT_number           14
_space_group_name_H-M_alt        'P 21/c'
_space_group_name_Hall           '-P 2ybc'

_shelx_space_group_comment       
;
The symmetry employed for this shelxl refinement is uniquely defined
by the following loop, which should always be used as a source of
symmetry information in preference to the above space-group names.
They are only intended as comments.
;

loop_
_space_group_symop_operation_xyz
'x, y, z'
'-x, y+1/2, -z+1/2'
'-x, -y, -z'
'x, -y-1/2, z-1/2'

_cell_length_a                   15.8088(8)
_cell_length_b                   8.9035(5)
_cell_length_c                   33.3890(16)
_cell_angle_alpha                90
_cell_angle_beta                 116.640(4)
_cell_angle_gamma                90
_cell_volume                     4200.7(4)
_cell_formula_units_Z            4
_cell_measurement_temperature    173(2)
_cell_measurement_reflns_used    ?
_cell_measurement_theta_min      ?
_cell_measurement_theta_max      ?

_exptl_crystal_description       ?
_exptl_crystal_colour            ?
_exptl_crystal_density_meas      ?
_exptl_crystal_density_method    ?
_exptl_crystal_density_diffrn    1.277
_exptl_crystal_F_000             1704
_exptl_transmission_factor_min   ?
_exptl_transmission_factor_max   ?
_exptl_crystal_size_max          0.220
_exptl_crystal_size_mid          0.120
_exptl_crystal_size_min          0.080
_exptl_absorpt_coefficient_mu    1.659
_shelx_estimated_absorpt_T_min   0.712
_shelx_estimated_absorpt_T_max   0.879
_exptl_absorpt_correction_type   ?
_exptl_absorpt_correction_T_min  ?
_exptl_absorpt_correction_T_max  ?
_exptl_absorpt_process_details   ?
_exptl_absorpt_special_details   ?
_diffrn_ambient_temperature      173(2)
_diffrn_radiation_wavelength     1.54178
_diffrn_radiation_type           CuK\a
_diffrn_source                   ?
_diffrn_measurement_device_type  ?
_diffrn_measurement_method       ?
_diffrn_detector_area_resol_mean ?
_diffrn_reflns_number            50858
_diffrn_reflns_av_unetI/netI     0.0907
_diffrn_reflns_av_R_equivalents  0.1634
_diffrn_reflns_limit_h_min       -18
_diffrn_reflns_limit_h_max       18
_diffrn_reflns_limit_k_min       -10
_diffrn_reflns_limit_k_max       10
_diffrn_reflns_limit_l_min       -39
_diffrn_reflns_limit_l_max       39
_diffrn_reflns_theta_min         2.961
_diffrn_reflns_theta_max         67.174
_diffrn_reflns_theta_full        67.174
_diffrn_measured_fraction_theta_max 0.977
_diffrn_measured_fraction_theta_full 0.977
_diffrn_reflns_Laue_measured_fraction_max 0.977
_diffrn_reflns_Laue_measured_fraction_full 0.977
_diffrn_reflns_point_group_measured_fraction_max 0.977
_diffrn_reflns_point_group_measured_fraction_full 0.977
_reflns_number_total             7357
_reflns_number_gt                4205
_reflns_threshold_expression     'I > 2\s(I)'
_reflns_Friedel_coverage         0.000
_reflns_Friedel_fraction_max     .
_reflns_Friedel_fraction_full    .

_reflns_special_details          
;
 Reflections were merged by SHELXL according to the crystal
 class for the calculation of statistics and refinement.
 
 _reflns_Friedel_fraction is defined as the number of unique
 Friedel pairs measured divided by the number that would be
 possible theoretically, ignoring centric projections and
 systematic absences.
;

_computing_data_collection       ?
_computing_cell_refinement       ?
_computing_data_reduction        ?
_computing_structure_solution    ?
_computing_structure_refinement  'SHELXL-2014/7 (Sheldrick, 2014)'
_computing_molecular_graphics    ?
_computing_publication_material  ?
_refine_special_details          ?
_refine_ls_structure_factor_coef Fsqd
_refine_ls_matrix_type           full
_refine_ls_weighting_scheme      calc
_refine_ls_weighting_details     
'w=1/[\s^2^(Fo^2^)+(0.1993P)^2^+31.8784P] where P=(Fo^2^+2Fc^2^)/3'
_atom_sites_solution_primary     ?
_atom_sites_solution_secondary   ?
_atom_sites_solution_hydrogens   geom
_refine_ls_hydrogen_treatment    constr
_refine_ls_extinction_method     none
_refine_ls_extinction_coef       .
_refine_ls_number_reflns         7357
_refine_ls_number_parameters     514
_refine_ls_number_restraints     0
_refine_ls_R_factor_all          0.1981
_refine_ls_R_factor_gt           0.1413
_refine_ls_wR_factor_ref         0.4363
_refine_ls_wR_factor_gt          0.3985
_refine_ls_goodness_of_fit_ref   1.093
_refine_ls_restrained_S_all      1.093
_refine_ls_shift/su_max          0.000
_refine_ls_shift/su_mean         0.000

loop_
_atom_site_label
_atom_site_type_symbol
_atom_site_fract_x
_atom_site_fract_y
_atom_site_fract_z
_atom_site_U_iso_or_equiv
_atom_site_adp_type
_atom_site_occupancy
_atom_site_site_symmetry_order
_atom_site_calc_flag
_atom_site_refinement_flags_posn
_atom_site_refinement_flags_adp
_atom_site_refinement_flags_occupancy
_atom_site_disorder_assembly
_atom_site_disorder_group
C1 C 0.5148(6) 0.2792(11) 0.2263(3) 0.038(2) Uani 1 1 d . . . . .
H1A H 0.4528 0.2695 0.2267 0.045 Uiso 1 1 calc R U . . .
H1B H 0.5347 0.1782 0.2214 0.045 Uiso 1 1 calc R U . . .
C2 C 0.6770(6) 0.3629(11) 0.2700(3) 0.040(2) Uani 1 1 d . . . . .
H2A H 0.7047 0.2655 0.2678 0.048 Uiso 1 1 calc R U . . .
H2B H 0.7203 0.4111 0.2986 0.048 Uiso 1 1 calc R U . . .
C3 C 0.5972(6) 0.4010(12) 0.1894(3) 0.041(2) Uani 1 1 d . . . . .
H3A H 0.6202 0.3039 0.1836 0.050 Uiso 1 1 calc R U . . .
H3B H 0.5902 0.4717 0.1652 0.050 Uiso 1 1 calc R U . . .
C4 C 0.4348(6) 0.4825(10) 0.1684(3) 0.0364(19) Uani 1 1 d . . . . .
C5 C 0.3420(6) 0.4597(12) 0.1724(3) 0.043(2) Uani 1 1 d . . . . .
H5A H 0.3320 0.3512 0.1752 0.052 Uiso 1 1 calc R U . . .
H5B H 0.3467 0.5109 0.1996 0.052 Uiso 1 1 calc R U . . .
C6 C 0.2593(6) 0.5222(13) 0.1317(3) 0.050(2) Uani 1 1 d . . . . .
H6A H 0.2452 0.4540 0.1060 0.061 Uiso 1 1 calc R U . . .
H6B H 0.2777 0.6206 0.1242 0.061 Uiso 1 1 calc R U . . .
C7 C 0.1128(6) 0.3601(13) 0.1405(3) 0.050(3) Uani 1 1 d . . . . .
C8 C 0.0576(8) 0.3370(17) 0.1633(4) 0.071(3) Uani 1 1 d . . . . .
H8 H 0.0429 0.4206 0.1767 0.085 Uiso 1 1 calc R U . . .
C9 C 0.0250(10) 0.201(2) 0.1666(5) 0.088(4) Uani 1 1 d . . . . .
H9 H -0.0128 0.1908 0.1820 0.106 Uiso 1 1 calc R U . . .
C10 C 0.0456(10) 0.074(2) 0.1478(6) 0.105(6) Uani 1 1 d . . . . .
H10 H 0.0228 -0.0227 0.1504 0.126 Uiso 1 1 calc R U . . .
C11 C 0.0999(9) 0.0923(17) 0.1254(5) 0.088(5) Uani 1 1 d . . . . .
H11 H 0.1149 0.0073 0.1126 0.106 Uiso 1 1 calc R U . . .
C12 C 0.1337(7) 0.2345(14) 0.1211(4) 0.060(3) Uani 1 1 d . . . . .
H12 H 0.1703 0.2454 0.1052 0.072 Uiso 1 1 calc R U . . .
C13 C 0.0721(7) 0.6155(13) 0.0823(3) 0.053(3) Uani 1 1 d . . . . .
C14 C 0.0968(9) 0.7400(15) 0.0658(4) 0.078(4) Uani 1 1 d . . . . .
H14 H 0.1569 0.7850 0.0828 0.094 Uiso 1 1 calc R U . . .
C15 C 0.0349(12) 0.8023(18) 0.0245(5) 0.097(5) Uani 1 1 d . . . . .
H15 H 0.0536 0.8871 0.0131 0.117 Uiso 1 1 calc R U . . .
C16 C -0.0518(9) 0.7409(18) 0.0008(4) 0.078(4) Uani 1 1 d . . . . .
H16 H -0.0961 0.7880 -0.0259 0.094 Uiso 1 1 calc R U . . .
C17 C -0.0754(8) 0.613(2) 0.0149(4) 0.085(4) Uani 1 1 d . . . . .
H17 H -0.1344 0.5665 -0.0032 0.103 Uiso 1 1 calc R U . . .
C18 C -0.0139(8) 0.5485(17) 0.0561(4) 0.073(4) Uani 1 1 d . . . . .
H18 H -0.0314 0.4589 0.0659 0.088 Uiso 1 1 calc R U . . .
C19 C 0.5542(6) 0.4034(10) 0.2972(3) 0.0363(19) Uani 1 1 d . . . . .
C20 C 0.6279(6) 0.4612(11) 0.3418(3) 0.038(2) Uani 1 1 d . . . . .
H20A H 0.6735 0.3800 0.3577 0.046 Uiso 1 1 calc R U . . .
H20B H 0.6632 0.5449 0.3368 0.046 Uiso 1 1 calc R U . . .
C21 C 0.5824(7) 0.5150(13) 0.3704(3) 0.048(2) Uani 1 1 d . . . . .
H21A H 0.5509 0.4285 0.3767 0.058 Uiso 1 1 calc R U . . .
H21B H 0.5327 0.5889 0.3529 0.058 Uiso 1 1 calc R U . . .
C22 C 0.5777(7) 0.6936(12) 0.4385(3) 0.048(2) Uani 1 1 d . . . . .
C23 C 0.5694(8) 0.8453(13) 0.4333(3) 0.059(3) Uani 1 1 d . . . . .
H23 H 0.6103 0.8986 0.4244 0.070 Uiso 1 1 calc R U . . .
C24 C 0.5004(10) 0.9240(16) 0.4408(4) 0.074(4) Uani 1 1 d . . . . .
H24 H 0.4929 1.0293 0.4361 0.089 Uiso 1 1 calc R U . . .
C25 C 0.4438(8) 0.8440(16) 0.4553(4) 0.068(3) Uani 1 1 d . . . . .
H25 H 0.3970 0.8951 0.4606 0.082 Uiso 1 1 calc R U . . .
C26 C 0.4547(9) 0.6940(16) 0.4619(4) 0.068(3) Uani 1 1 d . . . . .
H26 H 0.4164 0.6411 0.4725 0.082 Uiso 1 1 calc R U . . .
C27 C 0.5212(8) 0.6163(14) 0.4535(3) 0.059(3) Uani 1 1 d . . . . .
H27 H 0.5280 0.5108 0.4580 0.071 Uiso 1 1 calc R U . . .
C28 C 0.7070(7) 0.4474(12) 0.4642(3) 0.047(2) Uani 1 1 d . . . . .
C29 C 0.6829(8) 0.3003(13) 0.4550(4) 0.059(3) Uani 1 1 d . . . . .
H29 H 0.6393 0.2701 0.4257 0.071 Uiso 1 1 calc R U . . .
C30 C 0.7229(10) 0.1947(15) 0.4891(4) 0.075(3) Uani 1 1 d . . . . .
H30 H 0.7076 0.0917 0.4823 0.090 Uiso 1 1 calc R U . . .
C31 C 0.7836(9) 0.2343(16) 0.5321(4) 0.072(3) Uani 1 1 d . . . . .
H31 H 0.8083 0.1603 0.5550 0.086 Uiso 1 1 calc R U . . .
C32 C 0.8084(9) 0.3823(16) 0.5417(4) 0.070(3) Uani 1 1 d . . . . .
H32 H 0.8509 0.4119 0.5713 0.084 Uiso 1 1 calc R U . . .
C33 C 0.7711(7) 0.4871(14) 0.5082(3) 0.059(3) Uani 1 1 d . . . . .
H33 H 0.7891 0.5894 0.5149 0.071 Uiso 1 1 calc R U . . .
C34 C 0.6853(6) 0.6104(11) 0.2405(3) 0.038(2) Uani 1 1 d . . . . .
C35 C 0.6773(6) 0.7063(11) 0.2014(3) 0.041(2) Uani 1 1 d . . . . .
H35A H 0.7024 0.6491 0.1837 0.049 Uiso 1 1 calc R U . . .
H35B H 0.6097 0.7274 0.1818 0.049 Uiso 1 1 calc R U . . .
C36 C 0.7299(6) 0.8526(11) 0.2158(3) 0.043(2) Uani 1 1 d . . . . .
H36A H 0.7989 0.8336 0.2300 0.052 Uiso 1 1 calc R U . . .
H36B H 0.7141 0.9021 0.2382 0.052 Uiso 1 1 calc R U . . .
C37 C 0.7800(7) 1.1323(12) 0.1883(3) 0.051(2) Uani 1 1 d . . . . .
C38 C 0.8389(9) 1.1608(14) 0.2332(4) 0.062(3) Uani 1 1 d . . . . .
H38 H 0.8452 1.0881 0.2552 0.075 Uiso 1 1 calc R U . . .
C39 C 0.8881(10) 1.2934(16) 0.2459(5) 0.080(4) Uani 1 1 d . . . . .
H39 H 0.9271 1.3116 0.2769 0.096 Uiso 1 1 calc R U . . .
C40 C 0.8827(12) 1.3975(18) 0.2162(6) 0.091(5) Uani 1 1 d . . . . .
H40 H 0.9198 1.4863 0.2257 0.109 Uiso 1 1 calc R U . . .
C41 C 0.8235(11) 1.3754(15) 0.1719(6) 0.082(4) Uani 1 1 d . . . . .
H41 H 0.8176 1.4514 0.1508 0.099 Uiso 1 1 calc R U . . .
C42 C 0.7726(8) 1.2456(14) 0.1573(4) 0.064(3) Uani 1 1 d . . . . .
H42 H 0.7322 1.2317 0.1263 0.077 Uiso 1 1 calc R U . . .
C43 C 0.7429(8) 0.8706(13) 0.1340(3) 0.054(3) Uani 1 1 d . . . . .
C44 C 0.8385(8) 0.8381(14) 0.1481(4) 0.069(3) Uani 1 1 d . . . . .
H44 H 0.8844 0.8782 0.1757 0.083 Uiso 1 1 calc R U . . .
C45 C 0.8678(12) 0.7483(15) 0.1227(6) 0.091(5) Uani 1 1 d . . . . .
H45 H 0.9328 0.7257 0.1323 0.109 Uiso 1 1 calc R U . . .
C46 C 0.7964(15) 0.6916(14) 0.0816(5) 0.092(5) Uani 1 1 d . . . . .
H46 H 0.8142 0.6317 0.0631 0.110 Uiso 1 1 calc R U . . .
C47 C 0.7041(14) 0.7206(18) 0.0683(5) 0.092(5) Uani 1 1 d . . . . .
H47 H 0.6572 0.6799 0.0411 0.110 Uiso 1 1 calc R U . . .
C48 C 0.6790(10) 0.8088(14) 0.0943(4) 0.071(3) Uani 1 1 d . . . . .
H48 H 0.6137 0.8288 0.0846 0.085 Uiso 1 1 calc R U . . .
N1 N 0.5055(5) 0.3795(9) 0.1895(2) 0.0376(17) Uani 1 1 d . . . . .
N2 N 0.5841(5) 0.3384(9) 0.2689(2) 0.0364(16) Uani 1 1 d . . . . .
N3 N 0.6651(5) 0.4600(9) 0.2322(2) 0.0378(17) Uani 1 1 d . . . . .
O1 O 0.4439(4) 0.5845(8) 0.1473(2) 0.0463(16) Uani 1 1 d . . . . .
O2 O 0.4692(4) 0.4088(8) 0.28699(19) 0.0435(15) Uani 1 1 d . . . . .
O3 O 0.7132(5) 0.6640(8) 0.2780(2) 0.0530(17) Uani 1 1 d . . . . .
P1 P 0.15227(18) 0.5469(4) 0.13839(9) 0.0561(8) Uani 1 1 d . . . . .
P2 P 0.6631(2) 0.6014(3) 0.42373(8) 0.0520(7) Uani 1 1 d . . . . .
P3 P 0.69707(19) 0.9764(3) 0.16683(8) 0.0520(7) Uani 1 1 d . . . . .

loop_
_atom_site_aniso_label
_atom_site_aniso_U_11
_atom_site_aniso_U_22
_atom_site_aniso_U_33
_atom_site_aniso_U_23
_atom_site_aniso_U_13
_atom_site_aniso_U_12
C1 0.036(4) 0.047(5) 0.032(4) 0.000(4) 0.017(3) 0.001(4)
C2 0.032(4) 0.051(6) 0.040(4) 0.014(4) 0.018(4) 0.007(4)
C3 0.038(5) 0.054(6) 0.040(4) -0.001(4) 0.025(4) 0.003(4)
C4 0.036(4) 0.039(5) 0.028(4) -0.002(4) 0.009(3) -0.002(4)
C5 0.034(5) 0.060(6) 0.033(4) 0.003(4) 0.013(4) 0.001(4)
C6 0.039(5) 0.064(7) 0.047(5) 0.016(5) 0.018(4) -0.003(5)
C7 0.037(5) 0.077(8) 0.034(4) 0.007(5) 0.013(4) 0.003(5)
C8 0.044(6) 0.106(11) 0.070(7) -0.003(7) 0.033(5) -0.009(7)
C9 0.064(8) 0.121(14) 0.087(10) 0.014(9) 0.041(7) -0.020(9)
C10 0.058(8) 0.130(15) 0.101(11) 0.042(11) 0.013(8) -0.042(9)
C11 0.056(7) 0.080(10) 0.090(10) -0.016(8) -0.002(7) 0.001(7)
C12 0.047(6) 0.073(8) 0.058(6) -0.006(6) 0.021(5) -0.006(6)
C13 0.037(5) 0.065(7) 0.057(6) 0.005(5) 0.021(4) 0.012(5)
C14 0.064(8) 0.071(9) 0.074(8) 0.012(7) 0.008(6) 0.005(7)
C15 0.098(11) 0.077(10) 0.094(10) 0.033(8) 0.022(9) 0.010(9)
C16 0.059(8) 0.109(11) 0.059(7) 0.019(7) 0.020(6) 0.030(8)
C17 0.043(6) 0.148(14) 0.056(7) 0.014(8) 0.015(5) -0.002(8)
C18 0.049(6) 0.100(10) 0.060(7) 0.010(7) 0.015(5) -0.016(6)
C19 0.039(5) 0.038(5) 0.032(4) 0.005(4) 0.017(4) 0.006(4)
C20 0.037(4) 0.045(5) 0.031(4) 0.001(4) 0.014(4) -0.001(4)
C21 0.045(5) 0.067(7) 0.035(5) 0.002(4) 0.020(4) 0.002(5)
C22 0.055(6) 0.058(6) 0.027(4) 0.004(4) 0.014(4) 0.002(5)
C23 0.074(7) 0.060(7) 0.041(5) 0.004(5) 0.025(5) 0.009(6)
C24 0.090(9) 0.072(8) 0.060(7) 0.005(6) 0.034(7) 0.019(7)
C25 0.057(7) 0.082(9) 0.058(7) -0.013(6) 0.020(5) 0.016(6)
C26 0.063(7) 0.081(9) 0.062(7) -0.004(6) 0.029(6) 0.005(7)
C27 0.054(6) 0.065(7) 0.055(6) 0.006(5) 0.020(5) 0.001(5)
C28 0.045(5) 0.058(6) 0.034(4) -0.009(4) 0.015(4) 0.000(5)
C29 0.058(6) 0.065(8) 0.049(6) -0.011(5) 0.020(5) -0.007(6)
C30 0.088(9) 0.055(7) 0.082(9) 0.005(7) 0.038(7) 0.011(7)
C31 0.069(8) 0.081(10) 0.063(7) 0.020(7) 0.027(6) 0.023(7)
C32 0.063(7) 0.091(10) 0.039(5) 0.001(6) 0.007(5) 0.006(7)
C33 0.053(6) 0.069(7) 0.038(5) -0.005(5) 0.005(4) 0.000(5)
C34 0.030(4) 0.055(6) 0.032(4) 0.003(4) 0.016(3) -0.001(4)
C35 0.037(5) 0.053(6) 0.039(4) 0.009(4) 0.023(4) 0.005(4)
C36 0.037(5) 0.051(6) 0.049(5) 0.001(4) 0.026(4) -0.008(4)
C37 0.052(6) 0.053(6) 0.057(6) 0.007(5) 0.033(5) 0.002(5)
C38 0.074(7) 0.064(7) 0.057(6) 0.002(6) 0.037(6) -0.004(6)
C39 0.086(9) 0.083(10) 0.074(8) -0.017(7) 0.039(7) -0.016(8)
C40 0.107(11) 0.085(10) 0.115(12) -0.030(9) 0.080(10) -0.042(9)
C41 0.096(10) 0.062(8) 0.117(12) 0.026(8) 0.073(10) -0.004(7)
C42 0.060(7) 0.080(9) 0.058(6) 0.008(6) 0.031(5) -0.009(6)
C43 0.062(6) 0.062(7) 0.042(5) 0.001(5) 0.027(5) -0.008(5)
C44 0.061(7) 0.073(8) 0.091(8) -0.018(7) 0.049(7) -0.027(6)
C45 0.117(12) 0.059(8) 0.144(14) -0.005(9) 0.101(12) -0.014(8)
C46 0.179(18) 0.045(7) 0.105(11) -0.015(7) 0.111(13) -0.017(9)
C47 0.137(15) 0.086(11) 0.066(8) -0.007(7) 0.057(9) -0.013(10)
C48 0.095(9) 0.064(8) 0.052(6) 0.004(6) 0.033(6) -0.006(7)
N1 0.035(4) 0.046(4) 0.033(3) -0.002(3) 0.016(3) -0.002(3)
N2 0.031(4) 0.047(4) 0.034(3) 0.000(3) 0.017(3) -0.001(3)
N3 0.037(4) 0.047(5) 0.030(3) 0.001(3) 0.015(3) -0.002(3)
O1 0.044(4) 0.051(4) 0.044(3) 0.009(3) 0.020(3) 0.000(3)
O2 0.033(3) 0.059(4) 0.040(3) -0.002(3) 0.019(3) 0.000(3)
O3 0.059(4) 0.063(5) 0.038(3) -0.004(3) 0.022(3) -0.006(4)
P1 0.0380(13) 0.0705(19) 0.0562(15) 0.0055(14) 0.0180(11) 0.0075(13)
P2 0.0580(15) 0.0660(18) 0.0298(11) -0.0032(11) 0.0176(10) 0.0006(13)
P3 0.0496(14) 0.0648(18) 0.0464(14) 0.0092(12) 0.0257(12) 0.0010(13)

_geom_special_details            
;
 All esds (except the esd in the dihedral angle between two l.s. planes)
 are estimated using the full covariance matrix.  The cell esds are taken
 into account individually in the estimation of esds in distances, angles
 and torsion angles; correlations between esds in cell parameters are only
 used when they are defined by crystal symmetry.  An approximate (isotropic)
 treatment of cell esds is used for estimating esds involving l.s. planes.
;

loop_
_geom_bond_atom_site_label_1
_geom_bond_atom_site_label_2
_geom_bond_distance
_geom_bond_site_symmetry_2
_geom_bond_publ_flag
C1 N2 1.451(10) . ?
C1 N1 1.471(11) . ?
C1 H1A 0.9900 . ?
C1 H1B 0.9900 . ?
C2 N2 1.468(10) . ?
C2 N3 1.472(10) . ?
C2 H2A 0.9900 . ?
C2 H2B 0.9900 . ?
C3 N3 1.448(11) . ?
C3 N1 1.465(11) . ?
C3 H3A 0.9900 . ?
C3 H3B 0.9900 . ?
C4 O1 1.197(10) . ?
C4 N1 1.372(11) . ?
C4 C5 1.543(12) . ?
C5 C6 1.508(12) . ?
C5 H5A 0.9900 . ?
C5 H5B 0.9900 . ?
C6 P1 1.817(10) . ?
C6 H6A 0.9900 . ?
C6 H6B 0.9900 . ?
C7 C12 1.404(16) . ?
C7 C8 1.406(14) . ?
C7 P1 1.789(12) . ?
C8 C9 1.34(2) . ?
C8 H8 0.9500 . ?
C9 C10 1.41(2) . ?
C9 H9 0.9500 . ?
C10 C11 1.38(2) . ?
C10 H10 0.9500 . ?
C11 C12 1.406(19) . ?
C11 H11 0.9500 . ?
C12 H12 0.9500 . ?
C13 C14 1.370(17) . ?
C13 C18 1.380(15) . ?
C13 P1 1.832(10) . ?
C14 C15 1.399(18) . ?
C14 H14 0.9500 . ?
C15 C16 1.35(2) . ?
C15 H15 0.9500 . ?
C16 C17 1.35(2) . ?
C16 H16 0.9500 . ?
C17 C18 1.404(17) . ?
C17 H17 0.9500 . ?
C18 H18 0.9500 . ?
C19 O2 1.229(10) . ?
C19 N2 1.361(10) . ?
C19 C20 1.511(11) . ?
C20 C21 1.507(12) . ?
C20 H20A 0.9900 . ?
C20 H20B 0.9900 . ?
C21 P2 1.831(10) . ?
C21 H21A 0.9900 . ?
C21 H21B 0.9900 . ?
C22 C23 1.360(15) . ?
C22 C27 1.387(15) . ?
C22 P2 1.826(11) . ?
C23 C24 1.410(16) . ?
C23 H23 0.9500 . ?
C24 C25 1.391(19) . ?
C24 H24 0.9500 . ?
C25 C26 1.352(18) . ?
C25 H25 0.9500 . ?
C26 C27 1.389(16) . ?
C26 H26 0.9500 . ?
C27 H27 0.9500 . ?
C28 C29 1.360(15) . ?
C28 C33 1.405(13) . ?
C28 P2 1.829(11) . ?
C29 C30 1.390(16) . ?
C29 H29 0.9500 . ?
C30 C31 1.369(18) . ?
C30 H30 0.9500 . ?
C31 C32 1.371(18) . ?
C31 H31 0.9500 . ?
C32 C33 1.372(16) . ?
C32 H32 0.9500 . ?
C33 H33 0.9500 . ?
C34 O3 1.222(10) . ?
C34 N3 1.376(12) . ?
C34 C35 1.515(12) . ?
C35 C36 1.504(13) . ?
C35 H35A 0.9900 . ?
C35 H35B 0.9900 . ?
C36 P3 1.844(9) . ?
C36 H36A 0.9900 . ?
C36 H36B 0.9900 . ?
C37 C38 1.387(15) . ?
C37 C42 1.413(15) . ?
C37 P3 1.821(11) . ?
C38 C39 1.372(18) . ?
C38 H38 0.9500 . ?
C39 C40 1.33(2) . ?
C39 H39 0.9500 . ?
C40 C41 1.36(2) . ?
C40 H40 0.9500 . ?
C41 C42 1.367(18) . ?
C41 H41 0.9500 . ?
C42 H42 0.9500 . ?
C43 C48 1.370(15) . ?
C43 C44 1.397(16) . ?
C43 P3 1.824(11) . ?
C44 C45 1.388(17) . ?
C44 H44 0.9500 . ?
C45 C46 1.42(2) . ?
C45 H45 0.9500 . ?
C46 C47 1.35(2) . ?
C46 H46 0.9500 . ?
C47 C48 1.356(19) . ?
C47 H47 0.9500 . ?
C48 H48 0.9500 . ?

loop_
_geom_angle_atom_site_label_1
_geom_angle_atom_site_label_2
_geom_angle_atom_site_label_3
_geom_angle
_geom_angle_site_symmetry_1
_geom_angle_site_symmetry_3
_geom_angle_publ_flag
N2 C1 N1 110.3(7) . . ?
N2 C1 H1A 109.6 . . ?
N1 C1 H1A 109.6 . . ?
N2 C1 H1B 109.6 . . ?
N1 C1 H1B 109.6 . . ?
H1A C1 H1B 108.1 . . ?
N2 C2 N3 109.0(6) . . ?
N2 C2 H2A 109.9 . . ?
N3 C2 H2A 109.9 . . ?
N2 C2 H2B 109.9 . . ?
N3 C2 H2B 109.9 . . ?
H2A C2 H2B 108.3 . . ?
N3 C3 N1 109.9(6) . . ?
N3 C3 H3A 109.7 . . ?
N1 C3 H3A 109.7 . . ?
N3 C3 H3B 109.7 . . ?
N1 C3 H3B 109.7 . . ?
H3A C3 H3B 108.2 . . ?
O1 C4 N1 121.6(8) . . ?
O1 C4 C5 121.3(8) . . ?
N1 C4 C5 117.1(8) . . ?
C6 C5 C4 110.4(7) . . ?
C6 C5 H5A 109.6 . . ?
C4 C5 H5A 109.6 . . ?
C6 C5 H5B 109.6 . . ?
C4 C5 H5B 109.6 . . ?
H5A C5 H5B 108.1 . . ?
C5 C6 P1 114.4(7) . . ?
C5 C6 H6A 108.7 . . ?
P1 C6 H6A 108.7 . . ?
C5 C6 H6B 108.7 . . ?
P1 C6 H6B 108.7 . . ?
H6A C6 H6B 107.6 . . ?
C12 C7 C8 117.7(11) . . ?
C12 C7 P1 124.3(8) . . ?
C8 C7 P1 118.0(10) . . ?
C9 C8 C7 122.2(14) . . ?
C9 C8 H8 118.9 . . ?
C7 C8 H8 118.9 . . ?
C8 C9 C10 121.1(13) . . ?
C8 C9 H9 119.5 . . ?
C10 C9 H9 119.5 . . ?
C11 C10 C9 118.1(14) . . ?
C11 C10 H10 120.9 . . ?
C9 C10 H10 120.9 . . ?
C10 C11 C12 121.5(15) . . ?
C10 C11 H11 119.3 . . ?
C12 C11 H11 119.3 . . ?
C7 C12 C11 119.4(11) . . ?
C7 C12 H12 120.3 . . ?
C11 C12 H12 120.3 . . ?
C14 C13 C18 118.2(11) . . ?
C14 C13 P1 119.3(9) . . ?
C18 C13 P1 122.5(9) . . ?
C13 C14 C15 121.2(13) . . ?
C13 C14 H14 119.4 . . ?
C15 C14 H14 119.4 . . ?
C16 C15 C14 119.6(14) . . ?
C16 C15 H15 120.2 . . ?
C14 C15 H15 120.2 . . ?
C17 C16 C15 120.3(12) . . ?
C17 C16 H16 119.9 . . ?
C15 C16 H16 119.9 . . ?
C16 C17 C18 120.7(13) . . ?
C16 C17 H17 119.6 . . ?
C18 C17 H17 119.6 . . ?
C13 C18 C17 119.8(13) . . ?
C13 C18 H18 120.1 . . ?
C17 C18 H18 120.1 . . ?
O2 C19 N2 120.0(8) . . ?
O2 C19 C20 121.6(7) . . ?
N2 C19 C20 118.3(7) . . ?
C21 C20 C19 110.9(7) . . ?
C21 C20 H20A 109.5 . . ?
C19 C20 H20A 109.5 . . ?
C21 C20 H20B 109.5 . . ?
C19 C20 H20B 109.5 . . ?
H20A C20 H20B 108.1 . . ?
C20 C21 P2 115.3(7) . . ?
C20 C21 H21A 108.4 . . ?
P2 C21 H21A 108.4 . . ?
C20 C21 H21B 108.4 . . ?
P2 C21 H21B 108.4 . . ?
H21A C21 H21B 107.5 . . ?
C23 C22 C27 119.9(11) . . ?
C23 C22 P2 116.9(8) . . ?
C27 C22 P2 123.2(9) . . ?
C22 C23 C24 120.6(12) . . ?
C22 C23 H23 119.7 . . ?
C24 C23 H23 119.7 . . ?
C25 C24 C23 118.5(12) . . ?
C25 C24 H24 120.7 . . ?
C23 C24 H24 120.7 . . ?
C26 C25 C24 120.5(12) . . ?
C26 C25 H25 119.7 . . ?
C24 C25 H25 119.7 . . ?
C25 C26 C27 120.7(13) . . ?
C25 C26 H26 119.6 . . ?
C27 C26 H26 119.6 . . ?
C22 C27 C26 119.7(12) . . ?
C22 C27 H27 120.2 . . ?
C26 C27 H27 120.2 . . ?
C29 C28 C33 118.4(10) . . ?
C29 C28 P2 125.5(8) . . ?
C33 C28 P2 116.1(8) . . ?
C28 C29 C30 119.3(10) . . ?
C28 C29 H29 120.4 . . ?
C30 C29 H29 120.4 . . ?
C31 C30 C29 122.2(12) . . ?
C31 C30 H30 118.9 . . ?
C29 C30 H30 118.9 . . ?
C30 C31 C32 119.1(11) . . ?
C30 C31 H31 120.5 . . ?
C32 C31 H31 120.5 . . ?
C31 C32 C33 119.3(11) . . ?
C31 C32 H32 120.3 . . ?
C33 C32 H32 120.3 . . ?
C32 C33 C28 121.8(11) . . ?
C32 C33 H33 119.1 . . ?
C28 C33 H33 119.1 . . ?
O3 C34 N3 122.0(8) . . ?
O3 C34 C35 120.9(9) . . ?
N3 C34 C35 116.9(7) . . ?
C36 C35 C34 113.1(7) . . ?
C36 C35 H35A 109.0 . . ?
C34 C35 H35A 109.0 . . ?
C36 C35 H35B 109.0 . . ?
C34 C35 H35B 109.0 . . ?
H35A C35 H35B 107.8 . . ?
C35 C36 P3 109.8(6) . . ?
C35 C36 H36A 109.7 . . ?
P3 C36 H36A 109.7 . . ?
C35 C36 H36B 109.7 . . ?
P3 C36 H36B 109.7 . . ?
H36A C36 H36B 108.2 . . ?
C38 C37 C42 117.1(10) . . ?
C38 C37 P3 125.6(8) . . ?
C42 C37 P3 116.5(8) . . ?
C39 C38 C37 120.3(11) . . ?
C39 C38 H38 119.8 . . ?
C37 C38 H38 119.8 . . ?
C40 C39 C38 121.9(13) . . ?
C40 C39 H39 119.0 . . ?
C38 C39 H39 119.0 . . ?
C39 C40 C41 119.4(13) . . ?
C39 C40 H40 120.3 . . ?
C41 C40 H40 120.3 . . ?
C40 C41 C42 121.1(12) . . ?
C40 C41 H41 119.5 . . ?
C42 C41 H41 119.5 . . ?
C41 C42 C37 120.0(11) . . ?
C41 C42 H42 120.0 . . ?
C37 C42 H42 120.0 . . ?
C48 C43 C44 117.4(11) . . ?
C48 C43 P3 118.0(9) . . ?
C44 C43 P3 124.5(8) . . ?
C45 C44 C43 121.3(13) . . ?
C45 C44 H44 119.3 . . ?
C43 C44 H44 119.3 . . ?
C44 C45 C46 117.1(14) . . ?
C44 C45 H45 121.4 . . ?
C46 C45 H45 121.4 . . ?
C47 C46 C45 121.6(13) . . ?
C47 C46 H46 119.2 . . ?
C45 C46 H46 119.2 . . ?
C46 C47 C48 119.0(15) . . ?
C46 C47 H47 120.5 . . ?
C48 C47 H47 120.5 . . ?
C47 C48 C43 123.5(15) . . ?
C47 C48 H48 118.3 . . ?
C43 C48 H48 118.3 . . ?
C4 N1 C3 119.4(7) . . ?
C4 N1 C1 126.0(7) . . ?
C3 N1 C1 110.7(7) . . ?
C19 N2 C1 119.4(7) . . ?
C19 N2 C2 125.1(7) . . ?
C1 N2 C2 112.7(7) . . ?
C34 N3 C3 123.7(7) . . ?
C34 N3 C2 118.1(7) . . ?
C3 N3 C2 112.7(7) . . ?
C7 P1 C6 104.6(5) . . ?
C7 P1 C13 104.9(5) . . ?
C6 P1 C13 99.8(4) . . ?
C22 P2 C28 102.7(4) . . ?
C22 P2 C21 100.1(4) . . ?
C28 P2 C21 105.8(5) . . ?
C37 P3 C43 102.8(5) . . ?
C37 P3 C36 103.8(4) . . ?
C43 P3 C36 101.2(5) . . ?

loop_
_geom_torsion_atom_site_label_1
_geom_torsion_atom_site_label_2
_geom_torsion_atom_site_label_3
_geom_torsion_atom_site_label_4
_geom_torsion
_geom_torsion_site_symmetry_1
_geom_torsion_site_symmetry_2
_geom_torsion_site_symmetry_3
_geom_torsion_site_symmetry_4
_geom_torsion_publ_flag
O1 C4 C5 C6 28.1(12) . . . . ?
N1 C4 C5 C6 -150.9(8) . . . . ?
C4 C5 C6 P1 -164.7(7) . . . . ?
C12 C7 C8 C9 -0.2(17) . . . . ?
P1 C7 C8 C9 -179.9(10) . . . . ?
C7 C8 C9 C10 1(2) . . . . ?
C8 C9 C10 C11 0(2) . . . . ?
C9 C10 C11 C12 0(2) . . . . ?
C8 C7 C12 C11 -0.6(15) . . . . ?
P1 C7 C12 C11 179.1(8) . . . . ?
C10 C11 C12 C7 0.9(18) . . . . ?
C18 C13 C14 C15 3(2) . . . . ?
P1 C13 C14 C15 -175.6(12) . . . . ?
C13 C14 C15 C16 2(2) . . . . ?
C14 C15 C16 C17 -6(2) . . . . ?
C15 C16 C17 C18 5(2) . . . . ?
C14 C13 C18 C17 -3.4(19) . . . . ?
P1 C13 C18 C17 175.0(10) . . . . ?
C16 C17 C18 C13 -1(2) . . . . ?
O2 C19 C20 C21 2.8(12) . . . . ?
N2 C19 C20 C21 -174.4(8) . . . . ?
C19 C20 C21 P2 -175.5(7) . . . . ?
C27 C22 C23 C24 -3.2(15) . . . . ?
P2 C22 C23 C24 175.4(8) . . . . ?
C22 C23 C24 C25 2.4(17) . . . . ?
C23 C24 C25 C26 -0.1(18) . . . . ?
C24 C25 C26 C27 -1.4(18) . . . . ?
C23 C22 C27 C26 1.7(15) . . . . ?
P2 C22 C27 C26 -176.8(8) . . . . ?
C25 C26 C27 C22 0.6(17) . . . . ?
C33 C28 C29 C30 -0.7(17) . . . . ?
P2 C28 C29 C30 179.2(9) . . . . ?
C28 C29 C30 C31 2.2(19) . . . . ?
C29 C30 C31 C32 -2(2) . . . . ?
C30 C31 C32 C33 1(2) . . . . ?
C31 C32 C33 C28 0.9(19) . . . . ?
C29 C28 C33 C32 -0.8(17) . . . . ?
P2 C28 C33 C32 179.3(9) . . . . ?
O3 C34 C35 C36 15.3(12) . . . . ?
N3 C34 C35 C36 -160.9(7) . . . . ?
C34 C35 C36 P3 -168.8(6) . . . . ?
C42 C37 C38 C39 -0.9(17) . . . . ?
P3 C37 C38 C39 -170.2(10) . . . . ?
C37 C38 C39 C40 -1(2) . . . . ?
C38 C39 C40 C41 3(2) . . . . ?
C39 C40 C41 C42 -3(2) . . . . ?
C40 C41 C42 C37 1(2) . . . . ?
C38 C37 C42 C41 1.1(16) . . . . ?
P3 C37 C42 C41 171.5(10) . . . . ?
C48 C43 C44 C45 0.8(18) . . . . ?
P3 C43 C44 C45 175.6(10) . . . . ?
C43 C44 C45 C46 0.3(19) . . . . ?
C44 C45 C46 C47 -1(2) . . . . ?
C45 C46 C47 C48 1(2) . . . . ?
C46 C47 C48 C43 0(2) . . . . ?
C44 C43 C48 C47 -0.9(18) . . . . ?
P3 C43 C48 C47 -176.1(10) . . . . ?
O1 C4 N1 C3 5.0(12) . . . . ?
C5 C4 N1 C3 -176.1(7) . . . . ?
O1 C4 N1 C1 160.6(8) . . . . ?
C5 C4 N1 C1 -20.4(12) . . . . ?
N3 C3 N1 C4 101.9(9) . . . . ?
N3 C3 N1 C1 -57.2(10) . . . . ?
N2 C1 N1 C4 -100.6(9) . . . . ?
N2 C1 N1 C3 56.8(9) . . . . ?
O2 C19 N2 C1 1.5(12) . . . . ?
C20 C19 N2 C1 178.7(8) . . . . ?
O2 C19 N2 C2 160.8(8) . . . . ?
C20 C19 N2 C2 -22.0(12) . . . . ?
N1 C1 N2 C19 105.3(8) . . . . ?
N1 C1 N2 C2 -56.4(9) . . . . ?
N3 C2 N2 C19 -105.7(9) . . . . ?
N3 C2 N2 C1 54.8(10) . . . . ?
O3 C34 N3 C3 152.6(8) . . . . ?
C35 C34 N3 C3 -31.2(11) . . . . ?
O3 C34 N3 C2 0.7(12) . . . . ?
C35 C34 N3 C2 177.0(7) . . . . ?
N1 C3 N3 C34 -95.7(9) . . . . ?
N1 C3 N3 C2 57.5(10) . . . . ?
N2 C2 N3 C34 99.4(9) . . . . ?
N2 C2 N3 C3 -55.5(9) . . . . ?
C12 C7 P1 C6 -25.6(9) . . . . ?
C8 C7 P1 C6 154.1(8) . . . . ?
C12 C7 P1 C13 78.9(9) . . . . ?
C8 C7 P1 C13 -101.4(8) . . . . ?
C5 C6 P1 C7 -69.6(9) . . . . ?
C5 C6 P1 C13 -177.9(8) . . . . ?
C14 C13 P1 C7 -163.9(10) . . . . ?
C18 C13 P1 C7 17.7(11) . . . . ?
C14 C13 P1 C6 -55.8(11) . . . . ?
C18 C13 P1 C6 125.8(11) . . . . ?
C23 C22 P2 C28 146.1(8) . . . . ?
C27 C22 P2 C28 -35.3(9) . . . . ?
C23 C22 P2 C21 -105.0(8) . . . . ?
C27 C22 P2 C21 73.5(9) . . . . ?
C29 C28 P2 C22 104.6(10) . . . . ?
C33 C28 P2 C22 -75.5(9) . . . . ?
C29 C28 P2 C21 0.1(11) . . . . ?
C33 C28 P2 C21 180.0(8) . . . . ?
C20 C21 P2 C22 164.8(8) . . . . ?
C20 C21 P2 C28 -88.8(8) . . . . ?
C38 C37 P3 C43 -116.9(10) . . . . ?
C42 C37 P3 C43 73.7(9) . . . . ?
C38 C37 P3 C36 -11.8(11) . . . . ?
C42 C37 P3 C36 178.8(8) . . . . ?
C48 C43 P3 C37 -141.3(9) . . . . ?
C44 C43 P3 C37 44.0(11) . . . . ?
C48 C43 P3 C36 111.6(9) . . . . ?
C44 C43 P3 C36 -63.2(11) . . . . ?
C35 C36 P3 C37 -171.0(6) . . . . ?
C35 C36 P3 C43 -64.7(7) . . . . ?

_refine_diff_density_max         2.401
_refine_diff_density_min         -0.431
_refine_diff_density_rms         0.116

_shelx_res_file                  
;

    shelx.res created by SHELXL-2014/7

TITL cu_sbldb180828_0m_a.res in P2(1)/n  transformed to space group : P21/c:
CELL  1.54178  15.8088   8.9035  33.3890   90.000  116.640   90.000
ZERR     4.00   0.0008   0.0005   0.0016    0.000    0.004    0.000
LATT   1
SYMM  - X, 1/2 + Y, 1/2 - Z
SFAC  C    H    N    O    P
UNIT  192 192 12 12 12
MERG   2
FMAP   2
PLAN   10
SIZE     0.080   0.120   0.220
ACTA
BOND   $H
CONF
LIST   4
L.S.   8
TEMP  -100.00
WGHT    0.199300   31.878399
FVAR       0.31426
C1    1    0.514830    0.279245    0.226297    11.00000    0.03613    0.04732 =
         0.03188    0.00040    0.01740    0.00102
AFIX  23
H1A   2    0.452836    0.269515    0.226703    11.00000   -1.20000
H1B   2    0.534674    0.178175    0.221440    11.00000   -1.20000
AFIX   0
C2    1    0.676966    0.362895    0.270018    11.00000    0.03157    0.05104 =
         0.03983    0.01373    0.01836    0.00730
AFIX  23
H2A   2    0.704746    0.265478    0.267784    11.00000   -1.20000
H2B   2    0.720327    0.411101    0.298644    11.00000   -1.20000
AFIX   0
C3    1    0.597235    0.400963    0.189386    11.00000    0.03768    0.05405 =
         0.04007   -0.00096    0.02455    0.00253
AFIX  23
H3A   2    0.620162    0.303853    0.183556    11.00000   -1.20000
H3B   2    0.590217    0.471656    0.165203    11.00000   -1.20000
AFIX   0
C4    1    0.434759    0.482483    0.168432    11.00000    0.03640    0.03900 =
         0.02815   -0.00162    0.00943   -0.00243
C5    1    0.342021    0.459674    0.172355    11.00000    0.03422    0.05958 =
         0.03348    0.00344    0.01324    0.00132
AFIX  23
H5A   2    0.332011    0.351197    0.175175    11.00000   -1.20000
H5B   2    0.346703    0.510853    0.199597    11.00000   -1.20000
AFIX   0
C6    1    0.259276    0.522239    0.131667    11.00000    0.03913    0.06382 =
         0.04662    0.01567    0.01769   -0.00299
AFIX  23
H6A   2    0.245187    0.453977    0.106043    11.00000   -1.20000
H6B   2    0.277699    0.620618    0.124170    11.00000   -1.20000
AFIX   0
C7    1    0.112812    0.360095    0.140506    11.00000    0.03668    0.07715 =
         0.03399    0.00696    0.01261    0.00336
C8    1    0.057565    0.337026    0.163253    11.00000    0.04413    0.10636 =
         0.06986   -0.00278    0.03261   -0.00881
AFIX  43
H8    2    0.042874    0.420622    0.176686    11.00000   -1.20000
AFIX   0
C9    1    0.024962    0.201215    0.166618    11.00000    0.06424    0.12111 =
         0.08696    0.01412    0.04068   -0.01996
AFIX  43
H9    2   -0.012753    0.190839    0.182002    11.00000   -1.20000
AFIX   0
C10   1    0.045633    0.073644    0.147752    11.00000    0.05819    0.13025 =
         0.10149    0.04156    0.01268   -0.04202
AFIX  43
H10   2    0.022769   -0.022720    0.150355    11.00000   -1.20000
AFIX   0
C11   1    0.099917    0.092337    0.125411    11.00000    0.05559    0.07998 =
         0.08981   -0.01614   -0.00206    0.00104
AFIX  43
H11   2    0.114901    0.007284    0.112625    11.00000   -1.20000
AFIX   0
C12   1    0.133681    0.234469    0.121092    11.00000    0.04668    0.07333 =
         0.05754   -0.00636    0.02125   -0.00573
AFIX  43
H12   2    0.170292    0.245433    0.105181    11.00000   -1.20000
AFIX   0
C13   1    0.072123    0.615508    0.082298    11.00000    0.03748    0.06473 =
         0.05719    0.00512    0.02122    0.01190
C14   1    0.096764    0.740047    0.065813    11.00000    0.06367    0.07056 =
         0.07443    0.01220    0.00759    0.00517
AFIX  43
H14   2    0.156943    0.784979    0.082754    11.00000   -1.20000
AFIX   0
C15   1    0.034902    0.802290    0.024472    11.00000    0.09799    0.07654 =
         0.09424    0.03290    0.02226    0.01024
AFIX  43
H15   2    0.053640    0.887118    0.013121    11.00000   -1.20000
AFIX   0
C16   1   -0.051758    0.740857    0.000780    11.00000    0.05926    0.10928 =
         0.05899    0.01857    0.02042    0.03008
AFIX  43
H16   2   -0.096096    0.787985   -0.025940    11.00000   -1.20000
AFIX   0
C17   1   -0.075427    0.613277    0.014899    11.00000    0.04336    0.14794 =
         0.05634    0.01381    0.01454   -0.00219
AFIX  43
H17   2   -0.134403    0.566531   -0.003206    11.00000   -1.20000
AFIX   0
C18   1   -0.013908    0.548514    0.056095    11.00000    0.04872    0.09979 =
         0.05981    0.01004    0.01468   -0.01597
AFIX  43
H18   2   -0.031448    0.458869    0.065900    11.00000   -1.20000
AFIX   0
C19   1    0.554177    0.403424    0.297214    11.00000    0.03905    0.03834 =
         0.03227    0.00462    0.01665    0.00638
C20   1    0.627876    0.461174    0.341819    11.00000    0.03716    0.04540 =
         0.03069    0.00117    0.01440   -0.00085
AFIX  23
H20A  2    0.673467    0.379982    0.357673    11.00000   -1.20000
H20B  2    0.663199    0.544914    0.336786    11.00000   -1.20000
AFIX   0
C21   1    0.582433    0.515001    0.370384    11.00000    0.04527    0.06732 =
         0.03525    0.00247    0.02028    0.00223
AFIX  23
H21A  2    0.550920    0.428537    0.376719    11.00000   -1.20000
H21B  2    0.532722    0.588936    0.352913    11.00000   -1.20000
AFIX   0
C22   1    0.577700    0.693642    0.438490    11.00000    0.05491    0.05772 =
         0.02694    0.00363    0.01448    0.00191
C23   1    0.569352    0.845274    0.433259    11.00000    0.07397    0.05969 =
         0.04112    0.00381    0.02491    0.00865
AFIX  43
H23   2    0.610323    0.898614    0.424448    11.00000   -1.20000
AFIX   0
C24   1    0.500442    0.923971    0.440797    11.00000    0.08978    0.07242 =
         0.06007    0.00527    0.03387    0.01923
AFIX  43
H24   2    0.492879    1.029345    0.436068    11.00000   -1.20000
AFIX   0
C25   1    0.443756    0.843955    0.455310    11.00000    0.05723    0.08246 =
         0.05833   -0.01326    0.02034    0.01576
AFIX  43
H25   2    0.397007    0.895112    0.460618    11.00000   -1.20000
AFIX   0
C26   1    0.454661    0.693955    0.461924    11.00000    0.06342    0.08119 =
         0.06152   -0.00384    0.02905    0.00474
AFIX  43
H26   2    0.416387    0.641064    0.472460    11.00000   -1.20000
AFIX   0
C27   1    0.521207    0.616302    0.453484    11.00000    0.05350    0.06462 =
         0.05478    0.00596    0.02042    0.00089
AFIX  43
H27   2    0.527980    0.510759    0.457962    11.00000   -1.20000
AFIX   0
C28   1    0.707028    0.447385    0.464183    11.00000    0.04539    0.05831 =
         0.03440   -0.00925    0.01523    0.00046
C29   1    0.682943    0.300307    0.455020    11.00000    0.05818    0.06522 =
         0.04919   -0.01123    0.01968   -0.00715
AFIX  43
H29   2    0.639282    0.270067    0.425674    11.00000   -1.20000
AFIX   0
C30   1    0.722928    0.194693    0.489079    11.00000    0.08752    0.05471 =
         0.08209    0.00468    0.03755    0.01117
AFIX  43
H30   2    0.707607    0.091664    0.482263    11.00000   -1.20000
AFIX   0
C31   1    0.783647    0.234277    0.532112    11.00000    0.06858    0.08080 =
         0.06270    0.02033    0.02713    0.02285
AFIX  43
H31   2    0.808304    0.160263    0.554985    11.00000   -1.20000
AFIX   0
C32   1    0.808378    0.382282    0.541739    11.00000    0.06270    0.09114 =
         0.03860    0.00067    0.00718    0.00628
AFIX  43
H32   2    0.850889    0.411923    0.571340    11.00000   -1.20000
AFIX   0
C33   1    0.771095    0.487114    0.508178    11.00000    0.05306    0.06940 =
         0.03769   -0.00546    0.00512    0.00037
AFIX  43
H33   2    0.789081    0.589361    0.514863    11.00000   -1.20000
AFIX   0
C34   1    0.685283    0.610425    0.240482    11.00000    0.02952    0.05532 =
         0.03241    0.00269    0.01581   -0.00092
C35   1    0.677311    0.706252    0.201441    11.00000    0.03675    0.05297 =
         0.03891    0.00890    0.02295    0.00521
AFIX  23
H35A  2    0.702397    0.649051    0.183663    11.00000   -1.20000
H35B  2    0.609662    0.727390    0.181813    11.00000   -1.20000
AFIX   0
C36   1    0.729882    0.852614    0.215845    11.00000    0.03686    0.05056 =
         0.04899    0.00124    0.02604   -0.00780
AFIX  23
H36A  2    0.798900    0.833592    0.229999    11.00000   -1.20000
H36B  2    0.714131    0.902119    0.238200    11.00000   -1.20000
AFIX   0
C37   1    0.779984    1.132292    0.188347    11.00000    0.05212    0.05300 =
         0.05719    0.00690    0.03275    0.00176
C38   1    0.838873    1.160779    0.233193    11.00000    0.07437    0.06414 =
         0.05688    0.00219    0.03740   -0.00356
AFIX  43
H38   2    0.845185    1.088128    0.255199    11.00000   -1.20000
AFIX   0
C39   1    0.888078    1.293379    0.245947    11.00000    0.08601    0.08266 =
         0.07369   -0.01655    0.03879   -0.01633
AFIX  43
H39   2    0.927110    1.311555    0.276887    11.00000   -1.20000
AFIX   0
C40   1    0.882702    1.397510    0.216164    11.00000    0.10695    0.08455 =
         0.11476   -0.03007    0.07967   -0.04217
AFIX  43
H40   2    0.919788    1.486283    0.225720    11.00000   -1.20000
AFIX   0
C41   1    0.823520    1.375405    0.171895    11.00000    0.09624    0.06158 =
         0.11702    0.02606    0.07316   -0.00411
AFIX  43
H41   2    0.817585    1.451434    0.150831    11.00000   -1.20000
AFIX   0
C42   1    0.772577    1.245642    0.157317    11.00000    0.06026    0.07975 =
         0.05777    0.00841    0.03078   -0.00879
AFIX  43
H42   2    0.732170    1.231661    0.126306    11.00000   -1.20000
AFIX   0
C43   1    0.742920    0.870592    0.134019    11.00000    0.06177    0.06164 =
         0.04239    0.00107    0.02700   -0.00845
C44   1    0.838542    0.838080    0.148138    11.00000    0.06085    0.07286 =
         0.09137   -0.01848    0.04948   -0.02668
AFIX  43
H44   2    0.884446    0.878236    0.175702    11.00000   -1.20000
AFIX   0
C45   1    0.867828    0.748321    0.122717    11.00000    0.11667    0.05891 =
         0.14431   -0.00529    0.10080   -0.01387
AFIX  43
H45   2    0.932793    0.725730    0.132344    11.00000   -1.20000
AFIX   0
C46   1    0.796353    0.691569    0.081603    11.00000    0.17908    0.04472 =
         0.10452   -0.01450    0.11055   -0.01700
AFIX  43
H46   2    0.814224    0.631706    0.063092    11.00000   -1.20000
AFIX   0
C47   1    0.704104    0.720598    0.068305    11.00000    0.13707    0.08565 =
         0.06575   -0.00735    0.05680   -0.01273
AFIX  43
H47   2    0.657241    0.679930    0.041076    11.00000   -1.20000
AFIX   0
C48   1    0.679005    0.808786    0.094349    11.00000    0.09500    0.06420 =
         0.05229    0.00406    0.03260   -0.00564
AFIX  43
H48   2    0.613676    0.828763    0.084575    11.00000   -1.20000
AFIX   0
N1    3    0.505505    0.379451    0.189527    11.00000    0.03498    0.04555 =
         0.03332   -0.00152    0.01627   -0.00174
N2    3    0.584142    0.338402    0.268919    11.00000    0.03133    0.04651 =
         0.03355    0.00030    0.01658   -0.00097
N3    3    0.665126    0.460029    0.232197    11.00000    0.03658    0.04661 =
         0.03025    0.00070    0.01507   -0.00175
O1    4    0.443869    0.584465    0.147347    11.00000    0.04398    0.05148 =
         0.04362    0.00936    0.01989   -0.00041
O2    4    0.469215    0.408792    0.286988    11.00000    0.03320    0.05933 =
         0.04047   -0.00231    0.01864    0.00045
O3    4    0.713232    0.664004    0.277978    11.00000    0.05896    0.06252 =
         0.03798   -0.00442    0.02210   -0.00571
P1    5    0.152270    0.546932    0.138393    11.00000    0.03803    0.07051 =
         0.05621    0.00553    0.01801    0.00754
P2    5    0.663079    0.601385    0.423729    11.00000    0.05795    0.06604 =
         0.02977   -0.00320    0.01760    0.00060
P3    5    0.697066    0.976436    0.166828    11.00000    0.04956    0.06480 =
         0.04640    0.00923    0.02567    0.00100
HKLF    4  1.0  1.00  0.00  0.00  0.00  1.00  0.00  0.00  0.00  1.00

REM  cu_sbldb180828_0m_a.res in P2(1)/n  transformed to space group : P21/c:
REM R1 =  0.1413 for    4205 Fo > 4sig(Fo)  and  0.1981 for all    7357 data
REM    514 parameters refined using      0 restraints

END

WGHT      0.1998     32.4540

REM Highest difference peak  2.401,  deepest hole -0.431,  1-sigma level  0.116
Q1    1   0.1579  0.6432  0.1705  11.00000  0.05    2.40
Q2    1   0.7242  0.7012  0.4218  11.00000  0.05    2.30
Q3    1   0.6092  1.0401  0.1441  11.00000  0.05    0.73
Q4    1   0.8095  0.9140  0.1978  11.00000  0.05    0.60
Q5    1   0.6636  0.9091  0.4240  11.00000  0.05    0.58
Q6    1   0.0470  0.7402  0.0835  11.00000  0.05    0.45
Q7    1   0.2258  0.6448  0.1642  11.00000  0.05    0.43
Q8    1   0.4787  0.4956  0.4233  11.00000  0.05    0.42
Q9    1   0.3556  0.5749  0.1527  11.00000  0.05    0.42
Q10   1  -0.0026  0.8544  0.0441  11.00000  0.05    0.41
;
_shelx_res_checksum              29592
####################################################################### 
# 
# This file contains crystal structure data downloaded from the 
# Cambridge Structural Database (CSD) hosted by the Cambridge 
# Crystallographic Data Centre (CCDC).
# 
# Full information about CCDC data access policies and citation 
# guidelines are available at http://www.ccdc.cam.ac.uk/access/V1 
# 
# Audit and citation data items may have been added by the CCDC. 
# Please retain this information to preserve the provenance of 
# this file and to allow appropriate attribution of the data. 
# 
#######################################################################

data_shelx_CCDC1
_audit_block_doi                 10.5517/ccdc.csd.cc229sdl
_database_code_depnum_ccdc_archive 'CCDC 1916029'
loop_
_audit_author_name
_audit_author_address
'Brelot Lydia'
;University of Strasbourg
France
;
_audit_update_record             
;
2019-05-14 deposited with the CCDC.	2019-08-19 downloaded from the CCDC.
;

_audit_creation_method           SHELXL-2013
_chemical_name_systematic        
;
 ?
;
_chemical_name_common            ?
_chemical_melting_point          ?
_chemical_formula_moiety         ?
_chemical_formula_sum            'C36 H40 O6 P2'
_chemical_formula_weight         630.62

loop_
_atom_type_symbol
_atom_type_description
_atom_type_scat_dispersion_real
_atom_type_scat_dispersion_imag
_atom_type_scat_source
C C 0.0033 0.0016 'International Tables Vol C Tables 4.2.6.8 and 6.1.1.4'
H H 0.0000 0.0000 'International Tables Vol C Tables 4.2.6.8 and 6.1.1.4'
O O 0.0106 0.0060 'International Tables Vol C Tables 4.2.6.8 and 6.1.1.4'
P P 0.1023 0.0942 'International Tables Vol C Tables 4.2.6.8 and 6.1.1.4'

_space_group_crystal_system      triclinic
_space_group_IT_number           2
_space_group_name_H-M_alt        'P -1'
_space_group_name_Hall           '-P 1'

_shelx_space_group_comment       
;
The symmetry employed for this shelxl refinement is uniquely defined
by the following loop, which should always be used as a source of
symmetry information in preference to the above space-group names.
They are only intended as comments.
;

loop_
_space_group_symop_operation_xyz
'x, y, z'
'-x, -y, -z'

_cell_length_a                   5.6788(4)
_cell_length_b                   8.9086(4)
_cell_length_c                   16.4624(11)
_cell_angle_alpha                90.613(4)
_cell_angle_beta                 92.777(3)
_cell_angle_gamma                103.471(3)
_cell_volume                     808.76(9)
_cell_formula_units_Z            1
_cell_measurement_temperature    173(2)
_cell_measurement_reflns_used    ?
_cell_measurement_theta_min      ?
_cell_measurement_theta_max      ?

_exptl_crystal_description       ?
_exptl_crystal_colour            ?
_exptl_crystal_density_meas      ?
_exptl_crystal_density_method    ?
_exptl_crystal_density_diffrn    1.295
_exptl_crystal_F_000             334
_exptl_transmission_factor_min   ?
_exptl_transmission_factor_max   ?
_exptl_crystal_size_max          0.200
_exptl_crystal_size_mid          0.120
_exptl_crystal_size_min          0.100
_exptl_absorpt_coefficient_mu    0.180
_shelx_estimated_absorpt_T_min   0.965
_shelx_estimated_absorpt_T_max   0.982
_exptl_absorpt_correction_type   ?
_exptl_absorpt_correction_T_min  ?
_exptl_absorpt_correction_T_max  ?
_exptl_absorpt_process_details   ?

_exptl_special_details           
;
 ?
;

_diffrn_ambient_temperature      173(2)
_diffrn_radiation_wavelength     0.71073
_diffrn_radiation_type           MoK\a
_diffrn_source                   ?
_diffrn_measurement_device_type  ?
_diffrn_measurement_method       ?
_diffrn_detector_area_resol_mean ?
_diffrn_reflns_number            16776
_diffrn_reflns_av_unetI/netI     0.1269
_diffrn_reflns_av_R_equivalents  0.1913
_diffrn_reflns_limit_h_min       -7
_diffrn_reflns_limit_h_max       7
_diffrn_reflns_limit_k_min       -11
_diffrn_reflns_limit_k_max       11
_diffrn_reflns_limit_l_min       -21
_diffrn_reflns_limit_l_max       21
_diffrn_reflns_theta_min         1.239
_diffrn_reflns_theta_max         27.349
_diffrn_reflns_theta_full        25.242
_diffrn_measured_fraction_theta_max 0.996
_diffrn_measured_fraction_theta_full 1.003
_diffrn_reflns_Laue_measured_fraction_max 0.996
_diffrn_reflns_Laue_measured_fraction_full 1.003
_diffrn_reflns_point_group_measured_fraction_max 0.996
_diffrn_reflns_point_group_measured_fraction_full 1.003
_reflns_number_total             3594
_reflns_number_gt                2433
_reflns_threshold_expression     'I > 2\s(I)'
_reflns_Friedel_coverage         0.000
_reflns_Friedel_fraction_max     .
_reflns_Friedel_fraction_full    .

_reflns_special_details          
;
 Reflections were merged by SHELXL according to the crystal
 class for the calculation of statistics and refinement.
 
 _reflns_Friedel_fraction is defined as the number of unique
 Friedel pairs measured divided by the number that would be
 possible theoretically, ignoring centric projections and
 systematic absences.
;

_computing_data_collection       ?
_computing_cell_refinement       ?
_computing_data_reduction        ?
_computing_structure_solution    ?
_computing_structure_refinement  'SHELXL-2013 (Sheldrick, 2013)'
_computing_molecular_graphics    ?
_computing_publication_material  ?

_refine_special_details          
;
 Refined as a 2-component twin.
;
_refine_ls_structure_factor_coef Fsqd
_refine_ls_matrix_type           full
_refine_ls_weighting_scheme      calc
_refine_ls_weighting_details     
'w=1/[\s^2^(Fo^2^)+(0.2000P)^2^] where P=(Fo^2^+2Fc^2^)/3'
_atom_sites_solution_primary     ?
_atom_sites_solution_secondary   ?
_atom_sites_solution_hydrogens   geom
_refine_ls_hydrogen_treatment    constr
_refine_ls_extinction_method     SHELXL
_refine_ls_extinction_coef       0.08(4)
_refine_ls_extinction_expression Fc^*^=kFc[1+0.001xFc^2^\l^3^/sin(2\q)]^-1/4^
_refine_ls_number_reflns         3594
_refine_ls_number_parameters     201
_refine_ls_number_restraints     0
_refine_ls_R_factor_all          0.2133
_refine_ls_R_factor_gt           0.1689
_refine_ls_wR_factor_ref         0.4923
_refine_ls_wR_factor_gt          0.4599
_refine_ls_goodness_of_fit_ref   1.847
_refine_ls_restrained_S_all      1.847
_refine_ls_shift/su_max          0.000
_refine_ls_shift/su_mean         0.000

loop_
_atom_site_label
_atom_site_type_symbol
_atom_site_fract_x
_atom_site_fract_y
_atom_site_fract_z
_atom_site_U_iso_or_equiv
_atom_site_adp_type
_atom_site_occupancy
_atom_site_site_symmetry_order
_atom_site_calc_flag
_atom_site_refinement_flags_posn
_atom_site_refinement_flags_adp
_atom_site_refinement_flags_occupancy
_atom_site_disorder_assembly
_atom_site_disorder_group
C1 C 0.2907(18) 0.1425(11) 0.1349(6) 0.031(2) Uani 1 1 d . . . . .
C2 C 0.478(2) 0.2334(12) 0.0966(6) 0.037(2) Uani 1 1 d . . . . .
H2 H 0.6383 0.2523 0.1204 0.045 Uiso 1 1 calc R U . . .
C3 C 0.434(2) 0.2980(13) 0.0229(7) 0.048(3) Uani 1 1 d . . . . .
H3 H 0.5661 0.3589 -0.0044 0.057 Uiso 1 1 calc R U . . .
C4 C 0.207(2) 0.2755(14) -0.0107(8) 0.051(3) Uani 1 1 d . . . . .
H4 H 0.1788 0.3212 -0.0610 0.062 Uiso 1 1 calc R U . . .
C5 C 0.026(2) 0.1905(17) 0.0263(8) 0.056(3) Uani 1 1 d . . . . .
H5 H -0.1333 0.1742 0.0019 0.067 Uiso 1 1 calc R U . . .
C6 C 0.061(2) 0.1227(14) 0.1012(7) 0.043(3) Uani 1 1 d . . . . .
H6 H -0.0738 0.0641 0.1281 0.052 Uiso 1 1 calc R U . . .
C7 C 0.1943(16) -0.1443(9) 0.2252(6) 0.0245(19) Uani 1 1 d . . . . .
C8 C -0.0292(18) -0.2006(11) 0.2577(7) 0.038(3) Uani 1 1 d . . . . .
H8 H -0.1104 -0.1310 0.2820 0.045 Uiso 1 1 calc R U . . .
C9 C -0.133(2) -0.3548(11) 0.2549(7) 0.040(3) Uani 1 1 d . . . . .
H9 H -0.2816 -0.3920 0.2803 0.048 Uiso 1 1 calc R U . . .
C10 C -0.027(2) -0.4585(11) 0.2157(7) 0.039(3) Uani 1 1 d . . . . .
H10 H -0.1020 -0.5656 0.2135 0.047 Uiso 1 1 calc R U . . .
C11 C 0.187(2) -0.4046(11) 0.1805(6) 0.038(3) Uani 1 1 d . . . . .
H11 H 0.2598 -0.4753 0.1532 0.045 Uiso 1 1 calc R U . . .
C12 C 0.302(2) -0.2487(11) 0.1836(6) 0.036(2) Uani 1 1 d . . . . .
H12 H 0.4511 -0.2128 0.1581 0.043 Uiso 1 1 calc R U . . .
C13 C 0.2179(18) 0.1471(11) 0.3067(6) 0.029(2) Uani 1 1 d . . . . .
H13A H 0.0508 0.1493 0.2876 0.035 Uiso 1 1 calc R U . . .
H13B H 0.2092 0.0884 0.3577 0.035 Uiso 1 1 calc R U . . .
C14 C 0.3677(18) 0.3110(11) 0.3226(6) 0.032(2) Uani 1 1 d . . . . .
H14A H 0.5298 0.3066 0.3459 0.038 Uiso 1 1 calc R U . . .
H14B H 0.3906 0.3643 0.2701 0.038 Uiso 1 1 calc R U . . .
C15 C 0.253(2) 0.4050(11) 0.3799(6) 0.033(2) Uani 1 1 d . . . . .
C16 C 0.299(2) 0.6498(11) 0.4447(7) 0.039(3) Uani 1 1 d . . . . .
H16A H 0.2757 0.6076 0.4998 0.046 Uiso 1 1 calc R U . . .
H16B H 0.1423 0.6647 0.4217 0.046 Uiso 1 1 calc R U . . .
C17 C 0.486(2) 0.7996(11) 0.4480(7) 0.041(3) Uani 1 1 d . . . . .
H17A H 0.5137 0.8371 0.3921 0.049 Uiso 1 1 calc R U . . .
H17B H 0.6412 0.7827 0.4717 0.049 Uiso 1 1 calc R U . . .
C18 C 0.4074(19) 0.9230(10) 0.4991(6) 0.033(2) Uani 1 1 d . . . . .
H18A H 0.2498 0.9374 0.4764 0.040 Uiso 1 1 calc R U . . .
H18B H 0.3844 0.8866 0.5555 0.040 Uiso 1 1 calc R U . . .
O1 O 0.6244(12) 0.0790(9) 0.2421(5) 0.044(2) Uani 1 1 d . . . . .
O2 O 0.0623(16) 0.3568(8) 0.4096(5) 0.055(3) Uani 1 1 d . . . . .
O3 O 0.3929(14) 0.5441(8) 0.3920(4) 0.0378(18) Uani 1 1 d . . . . .
P1 P 0.3578(4) 0.0541(3) 0.23047(15) 0.0248(8) Uani 1 1 d . . . . .

loop_
_atom_site_aniso_label
_atom_site_aniso_U_11
_atom_site_aniso_U_22
_atom_site_aniso_U_33
_atom_site_aniso_U_23
_atom_site_aniso_U_13
_atom_site_aniso_U_12
C1 0.028(5) 0.027(5) 0.038(5) -0.007(4) 0.005(4) 0.007(4)
C2 0.040(6) 0.032(5) 0.040(6) 0.001(4) 0.007(5) 0.007(4)
C3 0.060(8) 0.039(6) 0.047(7) 0.004(5) 0.016(6) 0.014(6)
C4 0.062(9) 0.058(8) 0.044(7) 0.007(6) 0.012(6) 0.034(7)
C5 0.050(8) 0.082(9) 0.044(7) 0.010(6) 0.007(6) 0.029(7)
C6 0.045(7) 0.053(7) 0.036(6) 0.003(5) 0.004(5) 0.020(5)
C7 0.023(4) 0.012(3) 0.039(5) 0.001(3) -0.001(4) 0.004(3)
C8 0.027(5) 0.025(5) 0.059(7) -0.003(4) 0.012(5) 0.003(4)
C9 0.035(6) 0.026(5) 0.054(7) 0.004(4) 0.007(5) -0.006(4)
C10 0.043(6) 0.020(5) 0.051(7) 0.001(4) -0.007(5) 0.000(4)
C11 0.057(7) 0.021(4) 0.040(6) 0.002(4) 0.007(5) 0.018(5)
C12 0.046(6) 0.026(5) 0.035(5) -0.003(4) 0.003(5) 0.009(4)
C13 0.031(5) 0.025(4) 0.030(5) -0.001(4) 0.001(4) 0.001(4)
C14 0.037(6) 0.029(5) 0.031(5) -0.005(4) 0.006(4) 0.008(4)
C15 0.044(6) 0.029(5) 0.027(5) 0.001(4) 0.012(4) 0.011(4)
C16 0.050(7) 0.030(5) 0.035(5) -0.011(4) 0.005(5) 0.008(5)
C17 0.055(7) 0.028(5) 0.039(6) -0.001(4) 0.006(5) 0.008(5)
C18 0.046(6) 0.025(5) 0.026(5) -0.001(4) 0.005(4) 0.005(5)
O1 0.020(3) 0.075(5) 0.042(4) -0.023(4) -0.011(3) 0.025(4)
O2 0.059(6) 0.035(4) 0.069(6) -0.016(4) 0.038(5) -0.003(4)
O3 0.041(4) 0.030(4) 0.042(4) -0.006(3) 0.010(3) 0.004(3)
P1 0.0211(12) 0.0229(12) 0.0302(13) -0.0025(9) 0.0014(9) 0.0048(8)

_geom_special_details            
;
 All esds (except the esd in the dihedral angle between two l.s. planes)
 are estimated using the full covariance matrix.  The cell esds are taken
 into account individually in the estimation of esds in distances, angles
 and torsion angles; correlations between esds in cell parameters are only
 used when they are defined by crystal symmetry.  An approximate (isotropic)
 treatment of cell esds is used for estimating esds involving l.s. planes.
;

loop_
_geom_bond_atom_site_label_1
_geom_bond_atom_site_label_2
_geom_bond_distance
_geom_bond_site_symmetry_2
_geom_bond_publ_flag
C1 C2 1.365(14) . ?
C1 C6 1.366(15) . ?
C1 P1 1.830(11) . ?
C2 C3 1.385(16) . ?
C2 H2 0.9500 . ?
C3 C4 1.349(18) . ?
C3 H3 0.9500 . ?
C4 C5 1.309(19) . ?
C4 H4 0.9500 . ?
C5 C6 1.404(16) . ?
C5 H5 0.9500 . ?
C6 H6 0.9500 . ?
C7 C8 1.386(13) . ?
C7 C12 1.416(13) . ?
C7 P1 1.794(8) . ?
C8 C9 1.363(13) . ?
C8 H8 0.9500 . ?
C9 C10 1.386(15) . ?
C9 H9 0.9500 . ?
C10 C11 1.357(16) . ?
C10 H10 0.9500 . ?
C11 C12 1.390(13) . ?
C11 H11 0.9500 . ?
C12 H12 0.9500 . ?
C13 C14 1.522(13) . ?
C13 P1 1.809(10) . ?
C13 H13A 0.9900 . ?
C13 H13B 0.9900 . ?
C14 C15 1.520(13) . ?
C14 H14A 0.9900 . ?
C14 H14B 0.9900 . ?
C15 O2 1.199(12) . ?
C15 O3 1.314(12) . ?
C16 O3 1.477(11) . ?
C16 C17 1.497(14) . ?
C16 H16A 0.9900 . ?
C16 H16B 0.9900 . ?
C17 C18 1.537(13) . ?
C17 H17A 0.9900 . ?
C17 H17B 0.9900 . ?
C18 C18 1.522(18) 2_676 ?
C18 H18A 0.9900 . ?
C18 H18B 0.9900 . ?
O1 P1 1.481(7) . ?

loop_
_geom_angle_atom_site_label_1
_geom_angle_atom_site_label_2
_geom_angle_atom_site_label_3
_geom_angle
_geom_angle_site_symmetry_1
_geom_angle_site_symmetry_3
_geom_angle_publ_flag
C2 C1 C6 118.9(11) . . ?
C2 C1 P1 118.5(8) . . ?
C6 C1 P1 122.6(8) . . ?
C1 C2 C3 119.9(11) . . ?
C1 C2 H2 120.1 . . ?
C3 C2 H2 120.1 . . ?
C4 C3 C2 120.7(12) . . ?
C4 C3 H3 119.6 . . ?
C2 C3 H3 119.6 . . ?
C5 C4 C3 119.7(13) . . ?
C5 C4 H4 120.1 . . ?
C3 C4 H4 120.1 . . ?
C4 C5 C6 121.7(13) . . ?
C4 C5 H5 119.1 . . ?
C6 C5 H5 119.1 . . ?
C1 C6 C5 119.0(11) . . ?
C1 C6 H6 120.5 . . ?
C5 C6 H6 120.5 . . ?
C8 C7 C12 118.6(8) . . ?
C8 C7 P1 124.7(7) . . ?
C12 C7 P1 116.8(7) . . ?
C9 C8 C7 120.5(9) . . ?
C9 C8 H8 119.8 . . ?
C7 C8 H8 119.8 . . ?
C8 C9 C10 121.3(9) . . ?
C8 C9 H9 119.4 . . ?
C10 C9 H9 119.4 . . ?
C11 C10 C9 119.0(9) . . ?
C11 C10 H10 120.5 . . ?
C9 C10 H10 120.5 . . ?
C10 C11 C12 121.6(9) . . ?
C10 C11 H11 119.2 . . ?
C12 C11 H11 119.2 . . ?
C11 C12 C7 118.9(10) . . ?
C11 C12 H12 120.6 . . ?
C7 C12 H12 120.6 . . ?
C14 C13 P1 109.2(7) . . ?
C14 C13 H13A 109.8 . . ?
P1 C13 H13A 109.8 . . ?
C14 C13 H13B 109.8 . . ?
P1 C13 H13B 109.8 . . ?
H13A C13 H13B 108.3 . . ?
C15 C14 C13 113.5(8) . . ?
C15 C14 H14A 108.9 . . ?
C13 C14 H14A 108.9 . . ?
C15 C14 H14B 108.9 . . ?
C13 C14 H14B 108.9 . . ?
H14A C14 H14B 107.7 . . ?
O2 C15 O3 125.6(9) . . ?
O2 C15 C14 123.9(9) . . ?
O3 C15 C14 110.5(8) . . ?
O3 C16 C17 106.2(8) . . ?
O3 C16 H16A 110.5 . . ?
C17 C16 H16A 110.5 . . ?
O3 C16 H16B 110.5 . . ?
C17 C16 H16B 110.5 . . ?
H16A C16 H16B 108.7 . . ?
C16 C17 C18 111.7(9) . . ?
C16 C17 H17A 109.3 . . ?
C18 C17 H17A 109.3 . . ?
C16 C17 H17B 109.3 . . ?
C18 C17 H17B 109.3 . . ?
H17A C17 H17B 107.9 . . ?
C18 C18 C17 112.1(10) 2_676 . ?
C18 C18 H18A 109.2 2_676 . ?
C17 C18 H18A 109.2 . . ?
C18 C18 H18B 109.2 2_676 . ?
C17 C18 H18B 109.2 . . ?
H18A C18 H18B 107.9 . . ?
C15 O3 C16 116.2(8) . . ?
O1 P1 C7 115.0(4) . . ?
O1 P1 C13 114.7(4) . . ?
C7 P1 C13 106.2(4) . . ?
O1 P1 C1 108.1(5) . . ?
C7 P1 C1 107.5(4) . . ?
C13 P1 C1 104.6(4) . . ?

loop_
_geom_torsion_atom_site_label_1
_geom_torsion_atom_site_label_2
_geom_torsion_atom_site_label_3
_geom_torsion_atom_site_label_4
_geom_torsion
_geom_torsion_site_symmetry_1
_geom_torsion_site_symmetry_2
_geom_torsion_site_symmetry_3
_geom_torsion_site_symmetry_4
_geom_torsion_publ_flag
C6 C1 C2 C3 -2.9(15) . . . . ?
P1 C1 C2 C3 178.0(8) . . . . ?
C1 C2 C3 C4 1.8(17) . . . . ?
C2 C3 C4 C5 -0.7(19) . . . . ?
C3 C4 C5 C6 1(2) . . . . ?
C2 C1 C6 C5 3.0(15) . . . . ?
P1 C1 C6 C5 -177.9(9) . . . . ?
C4 C5 C6 C1 -2.0(19) . . . . ?
C12 C7 C8 C9 5.0(16) . . . . ?
P1 C7 C8 C9 -176.1(8) . . . . ?
C7 C8 C9 C10 -3.8(17) . . . . ?
C8 C9 C10 C11 0.9(17) . . . . ?
C9 C10 C11 C12 0.6(17) . . . . ?
C10 C11 C12 C7 0.7(16) . . . . ?
C8 C7 C12 C11 -3.4(15) . . . . ?
P1 C7 C12 C11 177.6(8) . . . . ?
P1 C13 C14 C15 174.5(7) . . . . ?
C13 C14 C15 O2 -0.8(16) . . . . ?
C13 C14 C15 O3 179.1(8) . . . . ?
O3 C16 C17 C18 178.1(9) . . . . ?
C16 C17 C18 C18 -178.3(11) . . . 2_676 ?
O2 C15 O3 C16 -2.0(16) . . . . ?
C14 C15 O3 C16 178.1(8) . . . . ?
C17 C16 O3 C15 -179.1(9) . . . . ?
C8 C7 P1 O1 143.0(9) . . . . ?
C12 C7 P1 O1 -38.1(9) . . . . ?
C8 C7 P1 C13 15.0(11) . . . . ?
C12 C7 P1 C13 -166.1(8) . . . . ?
C8 C7 P1 C1 -96.6(10) . . . . ?
C12 C7 P1 C1 82.4(8) . . . . ?
C14 C13 P1 O1 44.5(9) . . . . ?
C14 C13 P1 C7 172.7(7) . . . . ?
C14 C13 P1 C1 -73.7(8) . . . . ?
C2 C1 P1 O1 -9.6(9) . . . . ?
C6 C1 P1 O1 171.3(8) . . . . ?
C2 C1 P1 C7 -134.4(8) . . . . ?
C6 C1 P1 C7 46.6(9) . . . . ?
C2 C1 P1 C13 113.0(8) . . . . ?
C6 C1 P1 C13 -66.1(9) . . . . ?

_refine_diff_density_max         1.233
_refine_diff_density_min         -0.701
_refine_diff_density_rms         0.197

_shelxl_version_number           2013-4

_shelx_res_file                  
;
TITL import in P -1
CELL  0.71073   5.6788   8.9086  16.4624   90.613   92.777  103.471
ZERR     1.00   0.0004   0.0004   0.0011    0.004    0.003    0.003
LATT   1
SFAC  C    H    O    P
UNIT  36   40   6    2
MERG   2
TWIN   -1.00  0.00  0.00  0.00 -1.00  0.00  0.31  0.09  1.00   2
FMAP   2
PLAN   10
SIZE     0.100   0.120   0.200
ACTA
BOND   $H
CONF
L.S.   8
TEMP  -100.00
WGHT    0.200000
EXTI    0.076727
BASF   0.11037
FVAR       0.41907
C1    1    0.290656    0.142496    0.134921    11.00000    0.02776    0.02662 =
         0.03849   -0.00711    0.00532    0.00672
C2    1    0.478117    0.233402    0.096577    11.00000    0.03962    0.03244 =
         0.04019    0.00149    0.00746    0.00684
AFIX  43
H2    2    0.638310    0.252336    0.120414    11.00000   -1.20000
AFIX   0
C3    1    0.434476    0.298019    0.022858    11.00000    0.05975    0.03940 =
         0.04673    0.00429    0.01553    0.01418
AFIX  43
H3    2    0.566088    0.358870   -0.004384    11.00000   -1.20000
AFIX   0
C4    1    0.207147    0.275512   -0.010701    11.00000    0.06219    0.05832 =
         0.04414    0.00709    0.01221    0.03365
AFIX  43
H4    2    0.178757    0.321192   -0.061014    11.00000   -1.20000
AFIX   0
C5    1    0.025885    0.190485    0.026346    11.00000    0.04959    0.08169 =
         0.04370    0.01023    0.00696    0.02937
AFIX  43
H5    2   -0.133322    0.174179    0.001923    11.00000   -1.20000
AFIX   0
C6    1    0.060583    0.122749    0.101234    11.00000    0.04539    0.05316 =
         0.03564    0.00330    0.00379    0.02034
AFIX  43
H6    2   -0.073824    0.064096    0.128065    11.00000   -1.20000
AFIX   0
C7    1    0.194290   -0.144322    0.225202    11.00000    0.02267    0.01156 =
         0.03872    0.00104   -0.00085    0.00361
C8    1   -0.029172   -0.200555    0.257664    11.00000    0.02713    0.02527 =
         0.05937   -0.00297    0.01246    0.00264
AFIX  43
H8    2   -0.110380   -0.131044    0.282016    11.00000   -1.20000
AFIX   0
C9    1   -0.133172   -0.354777    0.254899    11.00000    0.03472    0.02567 =
         0.05356    0.00369    0.00696   -0.00550
AFIX  43
H9    2   -0.281609   -0.391962    0.280321    11.00000   -1.20000
AFIX   0
C10   1   -0.026594   -0.458462    0.215712    11.00000    0.04330    0.01953 =
         0.05096    0.00116   -0.00680    0.00003
AFIX  43
H10   2   -0.102017   -0.565565    0.213520    11.00000   -1.20000
AFIX   0
C11   1    0.187112   -0.404645    0.180531    11.00000    0.05706    0.02085 =
         0.03979    0.00247    0.00690    0.01766
AFIX  43
H11   2    0.259797   -0.475283    0.153152    11.00000   -1.20000
AFIX   0
C12   1    0.302329   -0.248703    0.183560    11.00000    0.04615    0.02627 =
         0.03507   -0.00338    0.00255    0.00886
AFIX  43
H12   2    0.451063   -0.212786    0.158114    11.00000   -1.20000
AFIX   0
C13   1    0.217926    0.147060    0.306747    11.00000    0.03055    0.02499 =
         0.03017   -0.00121    0.00070    0.00138
AFIX  23
H13A  2    0.050847    0.149275    0.287574    11.00000   -1.20000
H13B  2    0.209196    0.088440    0.357700    11.00000   -1.20000
AFIX   0
C14   1    0.367663    0.310988    0.322576    11.00000    0.03669    0.02897 =
         0.03064   -0.00533    0.00584    0.00813
AFIX  23
H14A  2    0.529791    0.306575    0.345946    11.00000   -1.20000
H14B  2    0.390598    0.364301    0.270085    11.00000   -1.20000
AFIX   0
C15   1    0.253286    0.404987    0.379918    11.00000    0.04367    0.02876 =
         0.02736    0.00078    0.01189    0.01069
C16   1    0.299403    0.649830    0.444664    11.00000    0.04968    0.03016 =
         0.03541   -0.01128    0.00479    0.00755
AFIX  23
H16A  2    0.275717    0.607615    0.499838    11.00000   -1.20000
H16B  2    0.142296    0.664656    0.421658    11.00000   -1.20000
AFIX   0
C17   1    0.486161    0.799644    0.448010    11.00000    0.05508    0.02840 =
         0.03883   -0.00057    0.00567    0.00803
AFIX  23
H17A  2    0.513720    0.837110    0.392073    11.00000   -1.20000
H17B  2    0.641169    0.782712    0.471747    11.00000   -1.20000
AFIX   0
C18   1    0.407388    0.922952    0.499137    11.00000    0.04625    0.02525 =
         0.02643   -0.00097    0.00536    0.00505
AFIX  23
H18A  2    0.249802    0.937379    0.476357    11.00000   -1.20000
H18B  2    0.384436    0.886589    0.555460    11.00000   -1.20000
AFIX   0
O1    3    0.624350    0.079040    0.242118    11.00000    0.01985    0.07492 =
         0.04231   -0.02337   -0.01074    0.02499
O2    3    0.062259    0.356818    0.409587    11.00000    0.05928    0.03454 =
         0.06870   -0.01555    0.03827   -0.00257
O3    3    0.392885    0.544133    0.391957    11.00000    0.04075    0.02972 =
         0.04185   -0.00580    0.01016    0.00447
P1    4    0.357761    0.054127    0.230468    11.00000    0.02114    0.02291 =
         0.03024   -0.00246    0.00143    0.00476
HKLF    4

REM  import in P -1
REM R1 =  0.1689 for    2433 Fo > 4sig(Fo)  and  0.2133 for all    3594 data
REM    201 parameters refined using      0 restraints

END

WGHT      0.2000      0.0000

REM Highest difference peak  1.233,  deepest hole -0.701,  1-sigma level  0.197
Q1    1   0.0550 -0.0389  0.2315  11.00000  0.05    1.23
Q2    1   0.5000  1.0000  0.5000  10.50000  0.05    0.80
Q3    1   0.2945 -0.0491  0.2394  11.00000  0.05    0.71
Q4    1   0.2690  0.2571 -0.0171  11.00000  0.05    0.68
Q5    1   0.0798 -0.5288  0.0669  11.00000  0.05    0.68
Q6    1   0.0570  0.4195  0.3894  11.00000  0.05    0.66
Q7    1   0.1030  0.1898  0.0217  11.00000  0.05    0.65
Q8    1   0.3715  0.8759  0.5200  11.00000  0.05    0.64
Q9    1   0.4692  0.2877 -0.0117  11.00000  0.05    0.61
Q10   1   0.2358 -0.3280  0.1715  11.00000  0.05    0.60
;
_shelx_res_checksum              30766
